# Supplementary material for: Characteristics of the gut microbiota in women with premenstrual symptoms: A cross-sectional study
Source: PLoS One. 2022 May 27;17(5):e0268466. doi: 10.1371/journal.pone.0268466 (PMC9140228; doi:10.1371/journal.pone.0268466)
Supplement: S1 File — (XLSX) [file pone.0268466.s001.xlsx]

## Sheet: CP n=56
ID	PN	Smoking	Drinking2	Regular sports	Diarrhea or constipation	Age	BMI	Age at menarche	Parity	Menstrual pain	Total sleep duration	PSQtotal
P9	P	N	Y	Y	A	25	21.5045	13	0	8	7	28
P7	P	N	N	N	N	21	18.718	11	0	8	6	41
P6	P	N	N	Y	N	31	20.3074	11	0	7	6	31
P5	P	N	N	N	A	35	18.8615	13	2	5	6	36
P4	P	N	N	N	A	33	22.8269	11	0	8	6	41
P31	P	N	N	N	N	23	18.3594	11	0	6	6	28
P30	P	N	N	N	N	26	20.2395	11	0	7	6	23
P3	P	N	N	N	A	25	22.2656	11	0	7	4	31
P28	P	N	N	N	N	24	20.2291	18	0	9	8	45
P27	P	N	N	N	N	29	17.9982	13	0	0	6	24
P26	P	N	Y	N	A	26	18.3143	11	0	8	6	49
P24	P	N	Y	Y	A	36	23.3377	14	4	0	7	27
P23	P	N	N	N	N	31	26.6097	13	1	6	8	22
P22	P	N	Y	Y	A	26	20.5761	14	0	5	7.5	28
P21	P	N	N	N	N	33	22.5069	13	1	9	6	26
P20	P	N	N	N	N	24	21.3675	12	0	8	6	30
P2	P	N	N	N	A	31	24.4473	12	0	5	7	51
P19	P	N	Y	Y	A	21	21.7865	12	0	7	6	29
P18	P	N	N	N	N	28	42.1544	15	0	10	4.5	39
P16	P	N	N	N	N	29	21.1553	9	2	3	8	40
P15	P	N	N	N	N	29	20.1951	11	2	7	5.5	39
P14	P	N	N	N	N	21	18.7328	12	0	8	8	32
P13	P	Y	Y	N	A	25	22.0386	15	0	3	6.5	28
P12	P	N	Y	Y	A	23	23.0469	12	0	10	6	30
P11	P	Y	N	N	N	35	26.6667	11	0	4	5	28
P10	P	N	Y	Y	N	22	19.2894	13	0	8	6	40
P1	P	N	N	N	A	22	18.9745	12	0	8	10	25
C8	N	Y	Y	N	A	24	25.7778	12	0	0	7	20
C7	N	N	N	N	N	22	19.3685	14	0	7	8	15
C6	N	N	Y	N	A	22	18.5178	13	1	4	8	18
C5	N	Y	N	N	N	36	23.4221	11	4	3	7	18
C4	N	N	N	N	N	24	20.7756	16	0	3	7	19
C32	N	N	N	N	N	22	19.14	14	0	3	5.5	15
C31	N	N	N	N	N	45	21.5645	10	0	3	7	17
C30	N	N	Y	N	A	22	20.5457	13	0	2	6	17
C3	N	N	N	N	N	44	22.3757	12	2	8	6	17
C28	N	Y	Y	N	A	42	21.4536	14	2	3	8	21
C27	N	N	N	N	A	35	23.7253	10	1	0	6	22
C26	N	N	N	N	N	23	15.8169	11	0	3	6	16
C25	N	Y	Y	N	A	25	19.9594	14	0	4	6	18
C24	N	Y	N	N	N	25	19.8791	13	2	1	6	17
C23	N	N	Y	N	A	41	26.3465	14	1	1	6.5	14
C22	N	N	Y	N	A	34	19.6752	11	3	8	6	23
C21	N	N	Y	N	A	37	20.1953	12	2	0	5	16
C20	N	N	Y	N	A	21	18.3594	13	0	3	8	20
C2	N	N	N	N	N	40	19.4374	16	1	3	8	21
C19	N	Y	N	N	N	29	23.0469	12	2	1	6	19
C18	N	N	N	N	N	27	19.3821	11	0	2	7	17
C17	N	N	N	N	N	40	24.3418		2	3	5.5	22
C16	N	N	N	N	N	36	18.4676	10	2	2	7	15
C15	N	N	N	N	N	21	23.1473	12	0	8	7	18
C14	N	N	Y	N	A	23	23.7332	13	0	1	6	20
C13	N	Y	N	N	N	43	34.4842	14	1	7	6	16
C12	N	N	N	N	N	28	19.5312	12	1	4	7	21
C11	N	N	Y	N	A	30	18.6667	11	0	9	8	15
C10	N	N	N	N	N	39	23.4952	11	2	4	6	18

## Sheet: CP C22PMDs21
ID	CP	Smoking	Drinking2	Regular sports	Diarrhea or constipation	Age	BMI	Age at menarche	Parity	Menstrual pain	Total sleep duration	PSQtotal
P10	P	N	Y	Y	A	22	19.2894	13	0	8	6	40
P2	P	N	N	Y	A	31	24.4473	12	0	5	7	51
C18	C	N	N	Y	A	27	19.3821	11	0	2	7	17
C6	C	N	Y	N	A	22	18.5178	13	1	4	8	18
C23	C	N	Y	N	A	41	26.3465	14	1	1	6.5	14
C8	C	Y	Y	N	A	24	25.7778	12	0	0	7	20
P4	P	N	N	N	A	33	22.8269	11	0	8	6	41
P5	P	N	N	N	A	35	18.8615	13	2	5	6	36
P6	P	N	N	N	A	31	20.3074	11	0	7	6	31
P7	P	N	N	N	A	21	18.718	11	0	8	6	41
P14	P	N	N	N	A	21	18.7328	12	0	8	8	32
P18	P	N	N	N	A	28	42.1544	15	0	10	4.5	39
P20	P	N	N	N	A	24	21.3675	12	0	8	6	30
P21	P	N	N	N	A	33	22.5069	13	1	9	6	26
P30	P	N	N	N	A	26	20.2395	11	0	7	6	23
C16	C	N	N	N	A	36	18.4676	10	2	2	7	15
C31	C	N	N	N	A	45	21.5645	10	0	3	7	17
C5	C	Y	N	N	A	36	23.4221	11	4	3	7	18
P15	P	N	N	Y	N	29	20.1951	11	2	7	5.5	39
P9	P	N	Y	N	N	25	21.5045	13	0	8	7	28
P12	P	N	Y	N	N	23	23.0469	12	0	10	6	30
P19	P	N	Y	N	N	21	21.7865	12	0	7	6	29
P22	P	N	Y	N	N	26	20.5761	14	0	5	7.5	28
P26	P	N	Y	N	N	26	18.3143	11	0	8	6	49
C11	C	N	Y	N	N	30	18.6667	11	0	9	8	15
C14	C	N	Y	N	N	23	23.7332	13	0	1	6	20
C20	C	N	Y	N	N	21	18.3594	13	0	3	8	20
C21	C	N	Y	N	N	37	20.1953	12	2	0	5	16
C30	C	N	Y	N	N	22	20.5457	13	0	2	6	17
C25	C	Y	Y	N	N	25	19.9594	14	0	4	6	18
P3	P	N	N	N	N	25	22.2656	11	0	7	4	31
P16	P	N	N	N	N	29	21.1553	9	2	3	8	40
P28	P	N	N	N	N	24	20.2291	18	0	9	8	45
C3	C	N	N	N	N	44	22.3757	12	2	8	6	17
C4	C	N	N	N	N	24	20.7756	16	0	3	7	19
C7	C	N	N	N	N	22	19.3685	14	0	7	8	15
C10	C	N	N	N	N	39	23.4952	11	2	4	6	18
C26	C	N	N	N	N	23	15.8169	11	0	3	6	16
C32	C	N	N	N	N	22	19.14	14	0	3	5.5	15
P11	P	Y	N	N	N	35	26.6667	11	0	4	5	28
C13	C	Y	N	N	N	43	34.4842	14	1	7	6	16
C19	C	Y	N	N	N	29	23.0469	12	2	1	6	19
C24	C	Y	N	N	N	25	19.8791	13	2	1	6	17
P31	P	N	N	N	N	23	18.3594	11	0	6	6	28
