# Supplementary material for: Characteristics of the gut microbiota in women with premenstrual symptoms: A cross-sectional study
Source: PLoS One. 2022 May 27;17(5):e0268466. doi: 10.1371/journal.pone.0268466 (PMC9140228; doi:10.1371/journal.pone.0268466)
Supplement: S2 File — (XLSX) [file pone.0268466.s002.xlsx]

## Sheet: endotoxin biomarker
Case	PMDs/Control	CRP(pg/mL)	CD14(pg/mL)	LBP(pg/mL)
P2	P	269402	738483	5097300
P3	P	149393	920505	5482400
P4	P	337019	996954	6344500
P5	P	326624	945004	5735800
P6	P	107978	694851	5330100
P7	P	308215	1004400	6603800
P9	P	754987	986052	6245900
P10	P	111957	1054900	6221800
P11	P	3756600	934100	8873600
P12	P	465756	478845	6554100
P14	P	927598	1207100	7160100
P15	P	109457	917813	5859600
P16	P	122069	896096	4874000
P18	P	2548700	906179	8102000
P19	P	464339	718633	6500300
P20	P	236227	721358	5488300
P21	P	318779	1111600	4779400
P22	P	487496	1062300	5612400
P26	P	73200	1028600	3659400
P28	P	107019	649813	4203000
P31	P	180911	1308600	6663500
C3	C	574308	1013900	4973100
C4	C	247052	1025700	6031500
C5	C	2506700	971652	7477300
C6	C	95241	854253	6354300
C7	C	60449.1	1057000	4954400
C8	C	4292200	1056600	9720300
C10	C	2819000	617283	7257800
C11	C	39658.2	801823	4094000
C13	C	1598200	973275	7894100
C14	C	412697	1019100	5707100
C16	C	774795	925181	11529000
C18	C	663332	811528	6255300
C19	C	237510	873991	4451200
C20	C	112010	1231300	5080900
C21	C	41217.3	742690	4525100
C23	C	2783900	754074	9743200
C24	C	124449	787747	4237900
C25	C	399814	1092900	5223800
C26	C	25616.3	896194	4017200
C30	C	61362.2	972938	5301000
C31	C	218389	899288	5507300
C32	C	18678.8	700151	3205700
