# Supplementary material for: Characteristics of the gut microbiota in women with premenstrual symptoms: A cross-sectional study
Source: PLoS One. 2022 May 27;17(5):e0268466. doi: 10.1371/journal.pone.0268466 (PMC9140228; doi:10.1371/journal.pone.0268466)
Supplement: S4 File — (XLSX) [file pone.0268466.s004.xlsx]

## Sheet: C21P22genus
case	P or C	Abiotrophia	Acidaminococcus	Acinetobacter	Actinomyces	Acutalibacter	Aerococcus	Aggregatibacter	Akkermansia	Alistipes	Allisonella	Alloprevotella	Alloscardovia	Amaricoccus	Aminobacter	Anaerococcus	Anaerofilum	Anaeroglobus	Anaerostipes	Anaerotaenia	Anaerotruncus	Aquihabitans	Asaccharobacter	Atopobium	Bacillus	Bacteroides	Barnesiella	Bifidobacterium	Bilophila	Blastocatella	Blautia	Bosea	Bradyrhizobium	Brevibacterium	Bulleidia	Butyricicoccus	Butyricimonas	Campylobacter	Capnocytophaga	Carnobacterium	Catabacter	Catenibacterium	Caulobacter	Cellulosilyticum	Christensenella	Citrobacter	Cloacibacillus	Clostridium	Collinsella
2	P	0	0	0	0.0180739	0	0	0	1.99114	0.710908	0	0	0	0	0	0	0	0	0.906708	0.388589	0.00602464	0	0	0	0	9.54303	0.16869	0.0120493	0	0	10.3503	0	0	0	0	0.075308	0.144591	0	0	0	0	0	0	0	0	0.00602464	0	0.554267	0
3	P	0.00239383	1.05089	0	0.0119692	0	0	0	0	0.0167568	0	0.00239383	0	0.00239383	0.00239383	0	0	0	0.586489	0	0	0.00478767	0	0	0.196294	26.5763	0	20.1369	0.327955	0.00239383	6.94212	0.0119692	0.00478767	0.0167568	0	0.150812	0	0	0	0	0	0	0	0	0	0.00239383	0	0	5.4364
4	P	0.0118147	0	0	0.0614367	0	0	0.00236295	0	0.0425331	0	0.00236295	0	0	0	0	0	0	3.71219	0	0	0	0	0.0047259	0	37.7765	0	10.0992	0.115784	0	8.69329	0	0	0	0	0.20794	0	0.00236295	0	0	0	0	0	0	0	0	0	0.0968809	0
5	P	0.00212031	0	0	0.00424061	0.0742107	0	0	0	0.315926	0	0	0	0	0	0	0	0	0.716663	0	0.0318046	0	0.0169624	0	0.0318046	10.892	0	15.6182	0	0	6.74045	0	0	0	0	0.0932935	0	0.00212031	0	0	0	0	0	0	0.00424061	0	0	0	2.0461
6	P	0	1.33435	0	0.0271209	0	0	0	0.13018	0.284769	0	0	0	0	0	0	0	0	0.385116	0	0	0	0.00271209	0	0	11.822	0.0596659	5.39976	0.211543	0	3.39282	0	0	0	0	0.0433934	0.0569538	0	0	0	0	0	0	0	0	0	0	0.00813626	2.8721
7	P	0.00323876	0	0	0.0226713	0	0	0	0	0.281772	0	0	0	0	0	0	0	0	2.6655	0	0	0	0	0	0	15.261	0	23.5944	0.216997	0	12.5988	0	0	0	0	0.00971628	0.100402	0	0	0	0.0259101	0	0	0	0	0.0485814	0	0.145744	12.4822
8	P	0.00270607	0.154246	0	0.0974184	0	0	0.00270607	0	0.00541213	0	0.00541213	0	0	0	0	0	0	8.02349	0	0	0	0.0162364	0	0.55745	7.0926	0	31.5852	0.00541213	0	3.73978	0	0	0	0.00270607	0.0947123	0	0.00270607	0.00270607	0	0	0	0	0	0	0	0	0.00541213	0.0081182
9	P	0	0	0	0.0132784	0	0	0	9.37901	1.65538	0	0	0	0	0	0	0	0	1.2526	0	0.030983	0	0.00442615	0	0	20.4709	0.557695	1.34112	0	0	12.3755	0	0	0	0	0.0088523	0.407206	0	0	0.00442615	0	0	0	0	0	0	0	0	1.42965
10	P	0	2.34557	0	0	0	0	0	0	0.278358	0	0	0	0	0	0.147366	0	0	0.876008	0	0.0286545	0	0	0	0.17602	19.571	0	18.4699	0	0	11.5478	0	0	0	0	0.024561	0	0	0	0	0	0	0	0	0	0	0	0	0.0040935
11	P	0.0044117	3.26025	0	0.0794106	0	0	0	0	0.0044117	0	0	0	0	0	0.0044117	0	0	5.75286	0.0088234	0	0	0	0.0176468	0	10.9454	0	16.1601	0.0794106	0	10.3763	0	0	0	0	0	0	0	0	0	0	0	0	0	0	0.0220585	0	0.0044117	0
13	P	0	0	0	2.10778	0	0	0	12.6536	0.456858	0	0	0.0138442	0	0	0.19728	0	0.0242273	0.0484546	0	0.00346105	0	0	0.107292	0.0103831	21.9534	0.107292	1.75475	0.404942	0	1.10407	0	0	0	0	0.0138442	0.0969093	0.796041	0	0	0	0	0	0	0	0	0.072682	0.0380715	0.764891
14	P	0.00383039	1.54365	0	0.0268127	0	0	0	0.329414	0.237484	0	0	0	0	0	0.00766078	0	0	0.59371	0	0	0	0	0.0114912	0	26.1501	0.340905	11.4299	0.214502	0	8.02467	0	0	0	0	0	0.0497951	0	0	0	0	0	0	0	0	0	0	0.019152	1.42874
15	P	0.00389514	0	0	0.0389514	0	0	0	0	0	0	0	0	0	0	0	0	0	0.444046	0	0	0	0	0	0.00389514	41.6936	0	3.35372	0	0	26.8103	0	0	0	0	0.225918	0	0	0	0	0	0	0	0	0	0.0194757	0	0	4.49889
17	P	0	0.235567	0	0.0144964	0	0	0	0	0.0289929	0.12322	0	0	0	0	0.0289929	0	0	0.130468	0	0	0	0	0.00724822	0	2.14547	0	0.184829	0.115971	0	2.02225	0	0	0	0	0.0652339	0.0217446	0.00362411	0	0	0	0	0	0	0	0	0	0.00362411	1.29381
18	P	0	0	0	0.0164231	0.0451634	0	0	0.0451634	2.31155	0	0	0	0	0	0	0	0	0.685663	0.0410576	0	0	0.00410576	0	0	18.6196	0.648711	13.0769	0.192971	0	6.40089	0	0	0	0	0.0328461	0.0985383	0	0	0	0	0	0	0	0	0.0123173	0.0492692	0.324355	0.00410576
19	P	0	0	0	0.0650709	0.00464792	0	0	0	0.404369	0	0	0	0	0	0.00929584	0	0	1.15733	0.00464792	0.0232396	0	0	0.00464792	0	25.8703	0	4.24355	0.00464792	0	9.87683	0	0	0	0	0.060423	0.139438	0	0	0	0	0	0	0	0	0	0	0.390425	4.03439
20	P	0	0	0	0.0287073	0	0	0	0	0.520833	0	0	0	0	0	0.0082021	0	0	0.15584	0	0.0574147	0	0	0.0082021	0	28.8304	0	6.22129	0	0	18.303	0	0	0	0	0.00410105	0	0	0	0	0	0	0	0	0	0	0	0	0
23	C	0.00358719	0	0.00358719	0.0251103	0.0143487	0	0.00358719	0	0.0789181	0	0.00358719	0	0	0	0	0	0	0.401765	0	0	0	0.0179359	0.00717437	0	22.1688	0	17.2149	0	0	13.4914	0	0	0	0	0.656455	0	0	0	0	0	0	0	0	0	0	0	7.15644	0.00358719
24	C	0	0	0	0.125525	0.0156906	0	0	2.5811	5.89966	0.0392265	0.00392265	0	0	0	0	0	0	1.26309	0	0.0313812	0	0	0.00784529	0	16.0789	0	6.89209	0.302044	0	10.1008	0	0	0	0	0.160828	0.384419	0	0	0	0.00392265	0	0	0	0.00784529	0	0	0	8.62197
25	C	0.0104362	0	0	0.00695749	0	0	0	0.0313087	0.0487024	0	0	0	0	0	0	0	0	0.153065	0	0.00347874	0	0	0.00347874	0	14.8682	0	6.02519	0.11132	0	3.35699	0	0	0	0	0.0660962	0.0313087	0	0	0	0	0	0	0	0	0	0	0.180895	1.10972
26	P	0	2.5079	0	0.0137419	0	0	0	0	0.17521	0	0	0	0	0	0	0	0	0.099629	0	0.00687096	0	0	0	0.439742	28.4939	0	12.0345	0	0	8.44785	0	0	0	0	0.0480967	0.254226	0	0	0	0	0	0	0	0	0	0	0.151161	0.00343548
30	P	0	0	0	0.060498	0	0.0031841	0	0	0.601796	0	0	0	0	0	0.00955231	0	0	3.1841	0	0.0286569	0	0	0.0031841	0.0031841	40.4477	0	3.84958	0	0	21.4927	0	0	0	0	0.0700503	0	0.00955231	0	0	0	0	0	0	0	0	0	0.0159205	0.0031841
32	P	0	0	0	0.0402479	0	0	0	3.87588	1.461	0	0	0	0	0	0	0	0	4.21396	0	0	0	0	0.00402479	0	16.9283	0	22.0156	0.165017	0	19.0252	0	0	0	0	0.0845206	0	0	0	0	0	0	0	0	0.0563471	0	0	0	0
35	P	0	0	0	0.0120671	0.00804473	0	0	0	3.4351	0	0	0	0	0	0	0	0	3.37879	0.00402236	0.0120671	0	0	0	0	19.6613	0	17.9076	0.189051	0	13.6157	0	0	0	0	0.0120671	0.394192	0	0	0	0	0	0	0	0	0	0	0	0
36	C	0	0	0	0.0311268	0.0657121	0	0.00345853	0	0.0553365	0	0	0	0	0	0	0	0	4.21941	0	0	0	0.0207512	0.00345853	0	20.6716	0	10.5001	0	0	17.8495	0	0	0	0	0.37698	0.172927	0.0103756	0	0	0	0	0	0	0	0	0	0.16601	0
37	C	0	0	0	0.0233898	0	0	0	0	0.380084	0	0	0	0	0	0.00877116	0	0	0.0994065	0	0.0350846	0	0	0	0.0877116	40.6631	0.90343	10.2213	0.263135	0	11.6481	0	0	0	0	0.0555507	0.388855	0.00292372	0	0	0	0	0	0	0	0	0	0.00292372	4.91477
38	C	0.00348238	1.61582	0	0.0174119	0.0243767	0	0	0	0.160189	0.0313414	0	0	0	0	0.00696476	0	0.00348238	0.0626828	0	0.0174119	0	0	0	0	27.5003	0.170637	8.21493	0.407438	0	19.6929	0	0	0	0	0.149742	0.560663	0.0174119	0	0	0.00696476	0	0.00348238	0	0	0	0	0	5.49868
39	C	0.00392465	0	0	0.00784929	0.00392465	0	0	0	1.46389	0	0	0	0	0	0	0	0	1.83281	0	0	0	0	0	0	22.9788	0	13.3556	0	0	7.90031	0	0	0	0	0.0235479	0.137363	0	0	0	0	0	0	0	0.00392465	0	0	0.451334	3.22606
40	C	0.00296261	0	0	0.0207383	0	0	0	0.00592522	0.0562896	0.091841	0	0	0	0	0	0	0	0.142205	0	0.0148131	0	0	0	0	3.21147	0	1.62055	0.269598	0	2.65746	0	0	0	0	0.494756	0	0	0	0	0	0	0	0	0	0.00296261	0.00296261	0	1.40724
42	C	0	1.3644	0	0.00985125	0.00492562	0	0	0	0.0886612	0.0886612	0	0	0	0	0	0	0	0.162546	0	0	0	0	0	0	14.9591	0	7.50172	0.339868	0	3.68437	0	0	0	0	0.0689587	0	0	0	0	0	1.95055	0	0	0	0	0	0	4.14245
43	C	0	0	0	0.0332431	0.0617372	0	0	0	0.156717	0	0	0	0	0	0	0	0	2.32227	0	0	0	0	0	0	31.8991	0	0	0	0	11.7348	0	0	0	0	0.00474901	0	0.00474901	0	0	0	0	0	0	0	0	0	0.0189961	0
45	C	0	0	0	0.0140746	0.00938306	0	0	0.985222	0	0	0	0	0	0	0	0	0.0281492	0.891391	0	0.00469153	0	0	0.00469153	0	9.55665	0	5.6486	0	0	7.5909	0	0	0	0	0.0516068	0	0	0	0	0	0	0	0	0	0	0	0	1.92822
47	C	0	0.771933	0	0.0163372	0.0326744	0	0	0	1.0415	0.040843	0	0	0	0	0	0.0040843	0	0.081686	0	0.0449273	0	0.0040843	0.0040843	0	1.73174	0.171541	3.15716	0.0163372	0	6.11011	0	0	0	0	0.0530959	0.4942	0	0	0	0.0040843	0	0	0	0.0081686	0	0.122529	0.0040843	4.98285
48	C	0	0	0	0.0426904	0	0	0	0.00474338	0.355754	0	0	0	0	0	0	0	0	0.189735	0	0	0	0.0853809	0	1.52737	40.2144	0.346267	1.36135	0.142301	0	15.2073	0	0	0	0	0.265629	0	0	0	0	0	0	0	0	0	0	0	0.0189735	2.12504
49	C	0	0	0	0.0517176	0	0	0	0	0.0952692	0	0	0	0	0	0	0	0	0.146987	0	0	0	0	0.00272198	0	32.7127	1.05341	5.27791	0.500844	0	10.8825	0	0	0	0	0.190538	0	0.00272198	0	0	0	0	0	0.00272198	0	0	0	0.0544395	0.00272198
50	C	0	0	0	0.029966	0.0133182	0	0	0.15316	4.42499	0	0	0	0	0	0.00665912	0	0	0.392888	0	0.0166478	0	0	0.0599321	0	23.1205	0	19.3181	0.945595	0	10.7045	0	0	0	0	0.109875	0	0.0233069	0	0	0	0	0	0	0	0	0	0.672571	0.00332956
52	C	0	0	0	0.0996186	0	0	0	0.00284625	0.142312	0	0	0	0	0	0	0	0	0.239085	0	0	0	0	0.00284625	0.00284625	32.7461	0	12.0026	0	0	8.09188	0	0	0	0	0.145159	0.00284625	0	0	0	0	0	0	0	0	0.00284625	0	0	4.33483
53	C	0	0	0	0.00476769	0.00476769	0	0	0.0500608	0.605497	0.00238385	0	0	0	0	0	0	0	4.57222	0	0	0	0.00238385	0	0	19.5976	0.424325	5.19202	0.245536	0	22.5131	0	0	0	0	0.231233	0.00715154	0	0	0	0	0	0	0	0	0	0	0.00953539	1.04651
54	C	0	0.438046	0	0.0233908	0.00212644	0	0	0.00212644	0.15523	0.087184	0	0	0	0	0	0	0	1.83937	0	0.00212644	0	0	0.00212644	0	35.6923	0.161609	2.8792	0.102069	0	11.9229	0	0.00212644	0	0	0.329598	0.00850575	0	0.00212644	0	0	0	0	0	0	0	0	0.0382759	2.77713
55	C	0	0	0	0.0110673	0	0	0	0	0.0442693	0	0.00221347	0	0	0	0	0	0	0.427199	0	0	0	0.0132808	0.00221347	0	26.9954	0.137235	5.07105	0.135021	0	6.46332	0	0	0	0	0.0243481	0	0	0	0	0	0	0	0	0	0.0066404	0	0.22356	1.90358
58	C	0	0	0	0.0575258	0	0	0	0.290505	0.0143815	0	0	0	0	0	0	0	0	0.123681	0	0	0	0	0.0143815	0	35.5768	0	3.74781	0	0	17.9624	0	0	0	0	0.0172577	0	0.00575258	0.00287629	0	0	0	0	0	0	0	0	0.00287629	0
59	C	0.00888284	0	0	0.0266485	0	0	0	0	0.0148047	0	0.00296095	0	0	0	0	0	0	2.3273	0	0	0	0	0	0	28.2622	0	13.7003	0.148047	0	11.1983	0	0	0	0	0.0473751	0.0621798	0	0	0	0	0	0	0	0	0.855713	0	2.07858	0
60	C	0.00175386	0	0	0.0876931	0.00175386	0	0	0.00175386	0.0876931	0	0	0	0	0	0.00175386	0	0	4.51269	0	0	0	0.00350773	0.0192925	0	29.3474	0	3.56034	0.135047	0	12.6664	0	0	0	0	0.012277	0.240279	0	0	0	0	0	0	0	0	0	0	0.00350773	2.19584
[truncated: 170 more columns]

## Sheet: genus n=56, PSQ total score
case	P or C	PSQtotal	Abiotrophia	Acidaminococcus	Acinetobacter	Actinomyces	Acutalibacter	Aerococcus	Agathobacter	Aggregatibacter	Akkermansia	Alistipes	Allisonella	Alloprevotella	Alloscardovia	Amaricoccus	Aminobacter	Anaerococcus	Anaerofilum	Anaeroglobus	Anaerostipes	Anaerotaenia	Anaerotruncus	Aquihabitans	Asaccharobacter	Atopobium	Bacillus	Bacteroides	Barnesiella	Bifidobacterium	Bilophila	Blastocatella	Blautia	Bosea	Bradyrhizobium	Brevibacterium	Bulleidia	Butyricicoccus	Butyricimonas	Campylobacter	Capnocytophaga	Cardiobacterium	Carnobacterium	Catabacter	Catenibacterium	Caulobacter	Cellulosilyticum	Christensenella	Citrobacter
1	P	25	0	0	0	0.0165993	0	0	0.00276656	0	0	0	0	0	0	0	0	0	0	0	2.99618	0.00276656	0	0	0	0.00276656	0	32.8888	0	14.6489	0.901898	0	10.784	0	0	0	0	0.367952	0	0	0	0	0	0	0	0	0	0	0
2	P	51	0	0	0	0.0180739	0	0	0	0	1.99114	0.710908	0	0	0	0	0	0	0	0	0.906708	0.388589	0.00602464	0	0	0	0	9.54303	0.16869	0.0120493	0	0	10.3503	0	0	0	0	0.075308	0.144591	0	0	0	0	0	0	0	0	0	0.00602464
3	P	31	0.00239383	1.05089	0	0.0119692	0	0	0	0	0	0.0167568	0	0.00239383	0	0.00239383	0.00239383	0	0	0	0.586489	0	0	0.00478767	0	0	0.196294	26.5763	0	20.1369	0.327955	0.00239383	6.94212	0.0119692	0.00478767	0.0167568	0	0.150812	0	0	0	0	0	0	0	0	0	0	0.00239383
4	P	41	0.0118147	0	0	0.0614367	0	0	0	0.00236295	0	0.0425331	0	0.00236295	0	0	0	0	0	0	3.71219	0	0	0	0	0.0047259	0	37.7765	0	10.0992	0.115784	0	8.69329	0	0	0	0	0.20794	0	0.00236295	0	0	0	0	0	0	0	0	0
5	P	36	0.00212031	0	0	0.00424061	0.0742107	0	0	0	0	0.315926	0	0	0	0	0	0	0	0	0.716663	0	0.0318046	0	0.0169624	0	0.0318046	10.892	0	15.6182	0	0	6.74045	0	0	0	0	0.0932935	0	0.00212031	0	0	0	0	0	0	0	0.00424061	0
6	P	31	0	1.33435	0	0.0271209	0	0	0	0	0.13018	0.284769	0	0	0	0	0	0	0	0	0.385116	0	0	0	0.00271209	0	0	11.822	0.0596659	5.39976	0.211543	0	3.39282	0	0	0	0	0.0433934	0.0569538	0	0	0	0	0	0	0	0	0	0
7	P	41	0.00323876	0	0	0.0226713	0	0	0	0	0	0.281772	0	0	0	0	0	0	0	0	2.6655	0	0	0	0	0	0	15.261	0	23.5944	0.216997	0	12.5988	0	0	0	0	0.00971628	0.100402	0	0	0	0	0.0259101	0	0	0	0	0.0485814
8	P	28	0.00270607	0.154246	0	0.0974184	0	0	0	0.00270607	0	0.00541213	0	0.00541213	0	0	0	0	0	0	8.02349	0	0	0	0.0162364	0	0.55745	7.0926	0	31.5852	0.00541213	0	3.73978	0	0	0	0.00270607	0.0947123	0	0.00270607	0.00270607	0	0	0	0	0	0	0	0
9	P	40	0	0	0	0.0132784	0	0	0	0	9.37901	1.65538	0	0	0	0	0	0	0	0	1.2526	0	0.030983	0	0.00442615	0	0	20.4709	0.557695	1.34112	0	0	12.3755	0	0	0	0	0.0088523	0.407206	0	0	0	0.00442615	0	0	0	0	0	0
10	P	28	0	2.34557	0	0	0	0	0	0	0	0.278358	0	0	0	0	0	0.147366	0	0	0.876008	0	0.0286545	0	0	0	0.17602	19.571	0	18.4699	0	0	11.5478	0	0	0	0	0.024561	0	0	0	0	0	0	0	0	0	0	0
11	P	30	0.0044117	3.26025	0	0.0794106	0	0	0	0	0	0.0044117	0	0	0	0	0	0.0044117	0	0	5.75286	0.0088234	0	0	0	0.0176468	0	10.9454	0	16.1601	0.0794106	0	10.3763	0	0	0	0	0	0	0	0	0	0	0	0	0	0	0	0.0220585
12	P	28	0	0	0	0.0430262	0	0	0	0	0	0.147006	0.0752958	0.00358551	0	0	0	0	0	0	1.61348	0	0.00358551	0	0	0	0	27.7555	0	6.65471	0.13625	0	9.66655	0	0	0	0	0.0215131	0	0	0	0	0	0	0	0	0	0	0
13	P	32	0	0	0	2.10778	0	0	0	0	12.6536	0.456858	0	0	0.0138442	0	0	0.19728	0	0.0242273	0.0484546	0	0.00346105	0	0	0.107292	0.0103831	21.9534	0.107292	1.75475	0.404942	0	1.10407	0	0	0	0	0.0138442	0.0969093	0.796041	0	0	0	0	0	0	0	0	0
14	P	39	0.00383039	1.54365	0	0.0268127	0	0	0	0	0.329414	0.237484	0	0	0	0	0	0.00766078	0	0	0.59371	0	0	0	0	0.0114912	0	26.1501	0.340905	11.4299	0.214502	0	8.02467	0	0	0	0	0	0.0497951	0	0	0	0	0	0	0	0	0	0
15	P	40	0.00389514	0	0	0.0389514	0	0	0	0	0	0	0	0	0	0	0	0	0	0	0.444046	0	0	0	0	0	0.00389514	41.6936	0	3.35372	0	0	26.8103	0	0	0	0	0.225918	0	0	0	0	0	0	0	0	0	0	0.0194757
17	P	39	0	0.235567	0	0.0144964	0	0	0	0	0	0.0289929	0.12322	0	0	0	0	0.0289929	0	0	0.130468	0	0	0	0	0.00724822	0	2.14547	0	0.184829	0.115971	0	2.02225	0	0	0	0	0.0652339	0.0217446	0.00362411	0	0	0	0	0	0	0	0	0
18	P	29	0	0	0	0.0164231	0.0451634	0	0	0	0.0451634	2.31155	0	0	0	0	0	0	0	0	0.685663	0.0410576	0	0	0.00410576	0	0	18.6196	0.648711	13.0769	0.192971	0	6.40089	0	0	0	0	0.0328461	0.0985383	0	0	0	0	0	0	0	0	0	0.0123173
19	P	30	0	0	0	0.0650709	0.00464792	0	0	0	0	0.404369	0	0	0	0	0	0.00929584	0	0	1.15733	0.00464792	0.0232396	0	0	0.00464792	0	25.8703	0	4.24355	0.00464792	0	9.87683	0	0	0	0	0.060423	0.139438	0	0	0	0	0	0	0	0	0	0
20	P	26	0	0	0	0.0287073	0	0	0	0	0	0.520833	0	0	0	0	0	0.0082021	0	0	0.15584	0	0.0574147	0	0	0.0082021	0	28.8304	0	6.22129	0	0	18.303	0	0	0	0	0.00410105	0	0	0	0	0	0	0	0	0	0	0
22	C	21	0	0	0	0.0540618	0.0144165	0	0	0	0	0.673971	0	0	0	0	0	0	0	0	0.317163	0	0.057666	0	0	0	0	29.6475	0	22.2158	0.738845	0	15.1373	0	0	0	0	0.176602	0	0	0	0	0	0	0	0	0	0	0
23	C	17	0.00358719	0	0.00358719	0.0251103	0.0143487	0	0	0.00358719	0	0.0789181	0	0.00358719	0	0	0	0	0	0	0.401765	0	0	0	0.0179359	0.00717437	0	22.1688	0	17.2149	0	0	13.4914	0	0	0	0	0.656455	0	0	0	0	0	0	0	0	0	0	0
24	C	19	0	0	0	0.125525	0.0156906	0	0	0	2.5811	5.89966	0.0392265	0.00392265	0	0	0	0	0	0	1.26309	0	0.0313812	0	0	0.00784529	0	16.0789	0	6.89209	0.302044	0	10.1008	0	0	0	0	0.160828	0.384419	0	0	0	0	0.00392265	0	0	0	0.00784529	0
25	C	18	0.0104362	0	0	0.00695749	0	0	0	0	0.0313087	0.0487024	0	0	0	0	0	0	0	0	0.153065	0	0.00347874	0	0	0.00347874	0	14.8682	0	6.02519	0.11132	0	3.35699	0	0	0	0	0.0660962	0.0313087	0	0	0	0	0	0	0	0	0	0
26	P	28	0	2.5079	0	0.0137419	0	0	0	0	0	0.17521	0	0	0	0	0	0	0	0	0.099629	0	0.00687096	0	0	0	0.439742	28.4939	0	12.0345	0	0	8.44785	0	0	0	0	0.0480967	0.254226	0	0	0	0	0	0	0	0	0	0
27	P	22	0.0113636	0	0	0.0530303	0.00378788	0	0.00378788	0.0151515	0.0227273	4.64015	0	0	0	0	0	0	0	0	1.14773	0	0.00378788	0	0.170455	0.00757576	0.128788	17.4545	0	8.85606	0.261364	0	4.39015	0	0	0	0	0.0416667	0	0.00378788	0	0.00378788	0	0	0	0	0.030303	0	0
28	P	27	0	0	0	0.0192345	0.025646	0	0	0	0.34622	0.913637	0	0	0	0	0	0.00641149	0	0	0.282106	0	0	0	0.00320574	0	0	15.2081	1.05148	5.69661	0.121818	0	4.48163	0	0	0	0	0.012823	0.169904	0	0	0	0	0	0	0	0	0.00320574	0
30	P	49	0	0	0	0.060498	0	0.0031841	0	0	0	0.601796	0	0	0	0	0	0.00955231	0	0	3.1841	0	0.0286569	0	0	0.0031841	0.0031841	40.4477	0	3.84958	0	0	21.4927	0	0	0	0	0.0700503	0	0.00955231	0	0	0	0	0	0	0	0	0
31	P	24	0	0	0	0.0152369	0.00380923	0	0	0	0.0114277	0.312357	0	0	0	0	0	0	0	0	0.262837	0	0.0114277	0	0	0	0.811367	24.4058	0.266646	21.0727	0.361877	0	4.64726	0	0	0	0	0.0419016	0.00380923	0	0	0	0	0	0	0	0	0	0.0190462
32	P	45	0	0	0	0.0402479	0	0	0	0	3.87588	1.461	0	0	0	0	0	0	0	0	4.21396	0	0	0	0	0.00402479	0	16.9283	0	22.0156	0.165017	0	19.0252	0	0	0	0	0.0845206	0	0	0	0	0	0	0	0	0	0.0563471	0
34	P	23	0.00835317	0	0	0.0793551	0	0	0	0.00417659	0	0.0250595	0	0.00835317	0	0	0	0.00417659	0	0	5.93075	0	0	0	0	0.00417659	0	15.0315	0	11.0345	0	0	16.059	0	0.00417659	0	0	0.00417659	0	0	0.00417659	0	0	0	0	0	0	0	0
35	P	28	0	0	0	0.0120671	0.00804473	0	0	0	0	3.4351	0	0	0	0	0	0	0	0	3.37879	0.00402236	0.0120671	0	0	0	0	19.6613	0	17.9076	0.189051	0	13.6157	0	0	0	0	0.0120671	0.394192	0	0	0	0	0	0	0	0	0	0
36	C	18	0	0	0	0.0311268	0.0657121	0	0	0.00345853	0	0.0553365	0	0	0	0	0	0	0	0	4.21941	0	0	0	0.0207512	0.00345853	0	20.6716	0	10.5001	0	0	17.8495	0	0	0	0	0.37698	0.172927	0.0103756	0	0	0	0	0	0	0	0	0
37	C	15	0	0	0	0.0233898	0	0	0	0	0	0.380084	0	0	0	0	0	0.00877116	0	0	0.0994065	0	0.0350846	0	0	0	0.0877116	40.6631	0.90343	10.2213	0.263135	0	11.6481	0	0	0	0	0.0555507	0.388855	0.00292372	0	0	0	0	0	0	0	0	0
38	C	20	0.00348238	1.61582	0	0.0174119	0.0243767	0	0	0	0	0.160189	0.0313414	0	0	0	0	0.00696476	0	0.00348238	0.0626828	0	0.0174119	0	0	0	0	27.5003	0.170637	8.21493	0.407438	0	19.6929	0	0	0	0	0.149742	0.560663	0.0174119	0	0	0	0.00696476	0	0.00348238	0	0	0
39	C	18	0.00392465	0	0	0.00784929	0.00392465	0	0	0	0	1.46389	0	0	0	0	0	0	0	0	1.83281	0	0	0	0	0	0	22.9788	0	13.3556	0	0	7.90031	0	0	0	0	0.0235479	0.137363	0	0	0	0	0	0	0	0	0.00392465	0
40	C	15	0.00296261	0	0	0.0207383	0	0	0	0	0.00592522	0.0562896	0.091841	0	0	0	0	0	0	0	0.142205	0	0.0148131	0	0	0	0	3.21147	0	1.62055	0.269598	0	2.65746	0	0	0	0	0.494756	0	0	0	0	0	0	0	0	0	0	0.00296261
41	C	21	0	0	0	0.0130463	0	0	0	0	0	0.295716	0	0	0	0	0	0.00869754	0	0	0.056534	0	0	0	0	0.0130463	1.20896	28.3844	0	18.0257	0	0	9.46293	0	0	0	0	0.234834	0.517504	0	0	0	0	0	0	0	0	0	0
42	C	16	0	1.3644	0	0.00985125	0.00492562	0	0	0	0	0.0886612	0.0886612	0	0	0	0	0	0	0	0.162546	0	0	0	0	0	0	14.9591	0	7.50172	0.339868	0	3.68437	0	0	0	0	0.0689587	0	0	0	0	0	0	1.95055	0	0	0	0
43	C	20	0	0	0	0.0332431	0.0617372	0	0	0	0	0.156717	0	0	0	0	0	0	0	0	2.32227	0	0	0	0	0	0	31.8991	0	0	0	0	11.7348	0	0	0	0	0.00474901	0	0.00474901	0	0	0	0	0	0	0	0	0
44	C	18	0	0	0	0.00939408	0	0	0	0	0	1.62518	0.00469704	0	0	0	0	0	0	0	3.51339	0	0	0	0	0	0.502583	22.5505	0.263034	9.80742	0.197276	0	8.64725	0	0	0	0	0.140911	0	0	0	0	0	0	0	0	0	0.00469704	0
45	C	15	0	0	0	0.0140746	0.00938306	0	0	0	0.985222	0	0	0	0	0	0	0	0	0.0281492	0.891391	0	0.00469153	0	0	0.00469153	0	9.55665	0	5.6486	0	0	7.5909	0	0	0	0	0.0516068	0	0	0	0	0	0	0	0	0	0	0
46	C	22	0	0	0	0.0361092	0.148951	0	0	0	0	0	0	0	0	0	0	0	0	0	0.717671	0	0.0180546	0	0	0.00451365	0.708644	25.2719	0	12.3268	0	0	11.2029	0	0	0	0	0.139923	0	0	0	0	0	0	0	0	0	0	0
47	C	17	0	0.771933	0	0.0163372	0.0326744	0	0	0	0	1.0415	0.040843	0	0	0	0	0	0.0040843	0	0.081686	0	0.0449273	0	0.0040843	0.0040843	0	1.73174	0.171541	3.15716	0.0163372	0	6.11011	0	0	0	0	0.0530959	0.4942	0	0	0	0	0.0040843	0	0	0	0.0081686	0
48	C	19	0	0	0	0.0426904	0	0	0	0	0.00474338	0.355754	0	0	0	0	0	0	0	0	0.189735	0	0	0	0.0853809	0	1.52737	40.2144	0.346267	1.36135	0.142301	0	15.2073	0	0	0	0	0.265629	0	0	0	0	0	0	0	0	0	0	0
49	C	20	0	0	0	0.0517176	0	0	0	0	0	0.0952692	0	0	0	0	0	0	0	0	0.146987	0	0	0	0	0.00272198	0	32.7127	1.05341	5.27791	0.500844	0	10.8825	0	0	0	0	0.190538	0	0.00272198	0	0	0	0	0	0	0.00272198	0	0
50	C	16	0	0	0	0.029966	0.0133182	0	0	0	0.15316	4.42499	0	0	0	0	0	0.00665912	0	0	0.392888	0	0.0166478	0	0	0.0599321	0	23.1205	0	19.3181	0.945595	0	10.7045	0	0	0	0	0.109875	0	0.0233069	0	0	0	0	0	0	0	0	0
51	C	23	0	0	0	0.015269	0.232089	0	0	0	22.534	0.183228	0	0	0	0	0	0	0	0	0.232089	0.00305381	0.015269	0	0	0	0.0244305	0.540524	0.53747	12.0381	0.0274843	0	0.571062	0	0	0	0	0.00916142	0.259574	0	0	0	0	0	0	0	0	0.00916142	0
52	C	14	0	0	0	0.0996186	0	0	0	0	0.00284625	0.142312	0	0	0	0	0	0	0	0	0.239085	0	0	0	0	0.00284625	0.00284625	32.7461	0	12.0026	0	0	8.09188	0	0	0	0	0.145159	0.00284625	0	0	0	0	0	0	0	0	0	0.00284625
53	C	17	0	0	0	0.00476769	0.00476769	0	0	0	0.0500608	0.605497	0.00238385	0	0	0	0	0	0	0	4.57222	0	0	0	0.00238385	0	0	19.5976	0.424325	5.19202	0.245536	0	22.5131	0	0	0	0	0.231233	0.00715154	0	0	0	0	0	0	0	0	0	0
54	C	18	0	0.438046	0	0.0233908	0.00212644	0	0	0	0.00212644	0.15523	0.087184	0	0	0	0	0	0	0	1.83937	0	0.00212644	0	0	0.00212644	0	35.6923	0.161609	2.8792	0.102069	0	11.9229	0	0.00212644	0	0	0.329598	0.00850575	0	0.00212644	0	0	0	0	0	0	0	0
55	C	16	0	0	0	0.0110673	0	0	0	0	0	0.0442693	0	0.00221347	0	0	0	0	0	0	0.427199	0	0	0	0.0132808	0.00221347	0	26.9954	0.137235	5.07105	0.135021	0	6.46332	0	0	0	0	0.0243481	0	0	0	0	0	0	0	0	0	0	0.0066404
56	C	22	0	0.0105419	0	0.00632511	0.00421674	0	0.00210837	0	0	0.0759013	0.0358423	0	0	0	0	0	0	0	0.290955	0	0.00210837	0	0	0	0	3.80983	0.00843348	0.562935	0.227704	0	3.49357	0.00210837	0	0.00210837	0	0.107527	0.0948767	0	0	0	0	0	3.02762	0	0	0	0.00210837
57	C	21	0	0.183521	0	0.016193	0.39403	0	0	0	0	2.10509	0.00809651	0	0	0	0	0	0	0.00269884	0.210509	0	0.0701698	0	0	0	0.0269884	17.9904	0.256389	6.82536	0.20781	0	22.986	0	0	0	0	0.159231	0.782663	0	0	0	0	0	0	0	0	0.0188919	0
58	C	17	0	0	0	0.0575258	0	0	0	0	0.290505	0.0143815	0	0	0	0	0	0	0	0	0.123681	0	0	0	0	0.0143815	0	35.5768	0	3.74781	0	0	17.9624	0	0	0	0	0.0172577	0	0.00575258	0.00287629	0	0	0	0	0	0	0	0
59	C	17	0.00888284	0	0	0.0266485	0	0	0	0	0	0.0148047	0	0.00296095	0	0	0	0	0	0	2.3273	0	0	0	0	0	0	28.2622	0	13.7003	0.148047	0	11.1983	0	0	0	0	0.0473751	0.0621798	0	0	0	0	0	0	0	0	0	0.855713
60	C	15	0.00175386	0	0	0.0876931	0.00175386	0	0	0	0.00175386	0.0876931	0	0	0	0	0	0.00175386	0	0	4.51269	0	0	0	0.00350773	0.0192925	0	29.3474	0	3.56034	0.135047	0	12.6664	0	0	0	0	0.012277	0.240279	0	0	0	0	0	0	0	0	0	0
[truncated: 183 more columns]
